# Supplementary material for: Association study of urinary iodine concentrations and coronary artery disease among adults in the USA: National Health and Nutrition Examination Survey 2003–2018
Source: Br J Nutr. 2023 Jul 10;130(12):2114–22. doi: 10.1017/S0007114523001277 (PMC10657749; doi:10.1017/S0007114523001277)
Supplement: Supplementary file 1 [file S0007114523001277sup.zip]

Archive with 3 entries (3 files):
- S0007114523001277sup003.docx
- S0007114523001277sup002.docx
- S0007114523001277sup001.docx
